# Supplementary material for: An Integrated NMR, LC-DAD-MS, LC-QTOF Metabolomic Characterization of Sartoria hedysaroides: Correlation of Antioxidant and Enzyme Inhibitory Activity with Chemical Composition by Multivariate Data Analysis
Source: Antioxidants (Basel). 2022 Jan 4;11(1):110. doi: 10.3390/antiox11010110 (PMC8773218; doi:10.3390/antiox11010110)
Supplement: Supplementary file 1 [file antioxidants-11-00110-s001.zip]

Archive with 1 entries (1 files):
- antioxidants-1506922-supplementary.pdf
